# Supplementary material for: New Anti-Hypoxic Metabolites from Co-Culture of Marine-Derived Fungi Aspergillus carneus KMM 4638 and Amphichorda sp. KMM 4639
Source: Biomolecules. 2023 Apr 25;13(5):741. doi: 10.3390/biom13050741 (PMC10216716; doi:10.3390/biom13050741)
Supplement: Supplementary file 1 [file biomolecules-13-00741-s001.zip]

Archive with 1 entries (1 files):
- biomolecules-2283352-supplementary.pdf
